# Supplementary material for: The Bioinspired Prosumer—Interactions between Bioinspired Design Methods in the Prosumer Scope
Source: Biomimetics (Basel). 2024 Sep 6;9(9):539. doi: 10.3390/biomimetics9090539 (PMC11429633; doi:10.3390/biomimetics9090539)
Supplement: Supplementary file 1 [file biomimetics-09-00539-s001.zip]

Archive with 1 entries (1 files):
- biomimetics-3104916-supplementary.pdf
